# Supplementary material for: Carbon and nitrogen isotopic variability in foxtail millet (Setaria italica) with watering regime
Source: Rapid Commun Mass Spectrom. 2020 Feb 7;34(6):e8615. doi: 10.1002/rcm.8615 (PMC7050514; doi:10.1002/rcm.8615)
Supplement: Supplementary file 1 — Data S1: Sample details [file RCM-34-e8615-s001.xls]

## Sheet: SI 1
Plant	Genebank	Genebank Accession Code	Country	Locality
SIT0038	ICRISAT	779	India	Somnath; Rajkot
SIT0040	ICRISAT	781	India	Tad
SIT0108	ICRISAT	1390	Sri Lanka	Periavillan; Ilvalai; Jaffna
SIT0150	ICRISAT	1667	Pakistan	Dera Ghazi Khan
SIT0164	ICRISAT	1687	India	Amarpur; Titkukh; South Tripura
SIT0248	IPK Gatersleben	83786	Georgia	Chani
SIT0555	USDA ARS GRN	PI 180886	Turkey
SIT0560	USDA ARS GRN	PI 212626	Afghanistan	Nangarhar
SIT0574	USDA ARS GRN	PI 250025	Iran
SIT0586	USDA ARS GRN	PI 427256	Nepal
SIT0603	USDA ARS GRN	PI 473593	Lebanon
SIT0616	USDA ARS GRN	PI 649312	Afghanistan	Kabul
