# Supplementary material for: Carbon and nitrogen isotopic variability in foxtail millet (Setaria italica) with watering regime
Source: Rapid Commun Mass Spectrom. 2020 Feb 7;34(6):e8615. doi: 10.1002/rcm.8615 (PMC7050514; doi:10.1002/rcm.8615)
Supplement: Supplementary file 2 — Data S2: Full dataset of Setaria italica watering experiment [file RCM-34-e8615-s002.xlsx]

## Sheet: SI 2
Plant	Watering regime	Water (ml)	d13Cleaf	d13Cgrain	d15Ngrain
SIT0038	A	50	-15.64	NA	NA
SIT0038	B	100	-15.21	-14.0913	5.07358
SIT0038	C	130	-15	-13.881	7.52115
SIT0038	D	300	-13.72	-12.1283	4.23573
SIT0040	A	50	-15.9	NA	NA
SIT0040	B	100	-15.08	NA	NA
SIT0040	C	130	-15.43	NA	NA
SIT0040	D	300	-14.19	NA	NA
SIT0108	A	50	-16.02	-14.959	4.65497
SIT0108	B	100	-15.53	-14.381	3.88321
SIT0108	C	130	-15.24	-13.8677	7.24279
SIT0108	D	300	-14.34	-12.402	5.7707
SIT0150	A	50	-15.8	NA	NA
SIT0150	B	100	-15.32	-13.6163	5.39627
SIT0150	C	130	-15.67	-14.1777	7.99218
SIT0150	D	300	-14.27	NA	NA
SIT0164	A	50	-15.54	NA	NA
SIT0164	B	100	-14.96	-14.251	4.74033
SIT0164	C	130	-14.54	-13.324	5.03533
SIT0164	D	300	-13.7	-13.3107	5.93833
SIT0248	A	50	-15.82	-14.122	3.33267
SIT0248	B	100	-14.93	-14.3407	4.774
SIT0248	C	130	-14.16	-12.9757	3.55633
SIT0248	D	300	-13.56	NA	NA
SIT0555	A	50	-16.49	-15.159	4.6386
SIT0555	B	100	-15.62	-13.7173	5.27131
SIT0555	C	130	-15.11	-13.3513	7.61568
SIT0555	D	300	-14.21	-12.54	4.59972
SIT0560	A	50	-16.03	-15.0333	4.29942
SIT0560	B	100	-15.38	-14.0827	4.60679
SIT0560	C	130	-15.03	-13.675	5.6665
SIT0560	D	300	-14.18	-13.2267	4.77121
SIT0574	A	50	-16.23	-15.0087	3.56158
SIT0574	B	100	-15.18	-14.188	3.93506
SIT0574	C	130	-14.6	-13.4917	5.98477
SIT0574	D	300	-14.07	-12.763	4.81481
SIT0586	A	50	-15.54	NA	NA
SIT0586	B	100	-14.9	-13.122	5.52118
SIT0586	C	130	-14.96	-14.1187	7.51888
SIT0586	D	300	-14.32	NA	NA
SIT0603	A	50	-16.34	-15.1017	6.71792
SIT0603	B	100	-15.08	-14.029	6.34896
SIT0603	C	130	-14.88	-13.7837	5.69667
SIT0603	D	300	-14.39	-13.3907	4.36271
SIT0616	A	50	-16.44	-14.894	5.09453
SIT0616	B	100	-15.28	-13.712	5.75223
SIT0616	C	130	-15.08	-13.6173	7.2506
SIT0616	D	300	-14.13	-13.1397	3.59697
CONTROL_SIT0555			-15.26	-13.6943	6.50001
CONTROL_SIT0555			-15.27	-13.2707	7.22872
CONTROL_SIT0555			-15.02	-13.5887	6.90909
CONTROL_SIT0555			-14.86	-13.403	5.17213
CONTROL_SIT0555			-15.1	-13.2807	6.53783
CONTROL_SIT0555			-15.22	-13.7757	8.46644
CONTROL_SIT0560			-14.66	-13.1673	5.23447
CONTROL_SIT0560			-15.21	-13.9903	5.08551
CONTROL_SIT0560			-15.27	-13.8537	5.15688
CONTROL_SIT0560			-15.25	-13.8597	5.66192
CONTROL_SIT0560			-14.95	-13.7357	6.00963
CONTROL_SIT0560			-15.17	-14.0977	7.23967
