# Supplementary material for: Carbon and nitrogen isotopic variability in foxtail millet (Setaria italica) with watering regime
Source: Rapid Commun Mass Spectrom. 2020 Feb 7;34(6):e8615. doi: 10.1002/rcm.8615 (PMC7050514; doi:10.1002/rcm.8615)
Supplement: Supplementary file 3 — Data S3: R code [file RCM-34-e8615-s003.Rmd]

---
title: "Lightfoot et al"
author: "Emma Lightfoot"
date: "18/07/2019"
output:
  pdf_document: default
  html_document: default
---

## R Markdown
This is an R Markdown document. Markdown is a simple formatting syntax for authoring HTML, PDF, and MS Word documents. For more details on using R Markdown see <http://rmarkdown.rstudio.com>.

Load required packages
```{r}
library(readr)
library(ggplot2)
library(ggpubr)
library(car)
library(PMCMR)
```

Load data file:
Save/export SI file as a .csv called "SI 2" to the same folder as this file and rename it "Data".

Open the file, and replace column title "Watering regime" with "Watering_regime"
Replace column title "Water (ml)" with "Water_ml"
Check that the other column headings are in the form: d13Cleaf (rather than having delta signs, superscript and subscript)

Then load datafile into R:
```{r}
Data <- read_csv("Data.csv")
```

Create a data table ('lines') that just includes the experimental lines
```{r}
Lines <- subset(Data, Plant !="CONTROL_SIT0555" & Plant != "CONTROL_SIT0560")
```

Create a data table ('Grain') that only has plants that have grain for all watering regimes
```{r}
Grain <- subset (Data, Plant != "SIT0038" & Plant != "SIT0040" & Plant != "SIT0150" & Plant != "SIT0164" & Plant != "SIT0248" & Plant != "SIT0586" & Plant != "CONTROL_SIT0555" & Plant != "CONTROL_SIT0560")
```


# TABLES

Table 1
```{r}
Table_1<-data.frame(
  aggregate(d13Cleaf~Plant,data=Data,FUN=length),
  aggregate(d13Cleaf~Plant,data=Data,FUN=mean),
  aggregate(d13Cleaf~Plant,data=Data,FUN=sd),
  aggregate(d13Cleaf~Plant,data=Data,FUN=IQR),
  aggregate(d13Cleaf~Plant,data=Data,FUN=min),
  aggregate(d13Cleaf~Plant,data=Data,FUN=max),
  aggregate(d13Cleaf~Plant,data=Data,FUN=function(x){abs(min(x)-max(x))}))
Table_1 <- Table_1[,c(1,2,4,6,8,10,12,14)]
colnames(Table_1) <- c("Line", "n", "Mean", "Standard Deviation", "IQR", "Minimum", "Maximum", "Range")
Table_1
Table_1$Line<-as.character(Table_1$Line)
Table_1<-rbind( 
c("","","d13Cleaf (‰)","","","","",""),
names(Table_1),
Table_1)
Table_1
write.table(Table_1, file="Table 1.csv", col.names = FALSE, row.names = FALSE, sep=",")
```

Table 2
```{r}
Table_2<-data.frame(
  aggregate(d13Cleaf~Watering_regime,data=Data,FUN=length),
  aggregate(d13Cleaf~Watering_regime,data=Data,FUN=mean),
  aggregate(d13Cleaf~Watering_regime,data=Data,FUN=sd),
  aggregate(d13Cleaf~Watering_regime,data=Data,FUN=IQR),
  aggregate(d13Cleaf~Watering_regime,data=Data,FUN=min),
  aggregate(d13Cleaf~Watering_regime,data=Data,FUN=max),
  aggregate(d13Cleaf~Watering_regime,data=Data,FUN=function(x){abs(min(x)-max(x))}))
Table_2 <- Table_2[,c(1,2,4,6,8,10,12, 14)]
colnames(Table_2) <- c("Watering Regime", "n", "Mean", "Standard Deviation", "IQR", "Minimum", "Maximum", "Range")
Table_2
Table_2$'Watering Regime'<-as.character(Table_2$'Watering Regime')
Table_2<-rbind( 
  c("","","d13Cleaf (‰)","","","","",""),
  names(Table_2),
  Table_2)
Table_2
write.table(Table_2, file="Table 2.csv", col.names = FALSE, row.names = FALSE, sep=",")
```

Table 3
```{r}
Table_3<-data.frame(
  aggregate(d13Cgrain~Plant,data=Data,FUN=length),
  aggregate(d13Cgrain~Plant,data=Data,FUN=mean),
  aggregate(d13Cgrain~Plant,data=Data,FUN=sd),
  aggregate(d13Cgrain~Plant,data=Data,FUN=IQR),
  aggregate(d13Cgrain~Plant,data=Data,FUN=min),
  aggregate(d13Cgrain~Plant,data=Data,FUN=max),
  aggregate(d13Cgrain~Plant,data=Data,FUN=function(x){abs(min(x)-max(x))}))
Table_3 <- Table_3[,c(1,2,4,6,8,10,12,14)]
colnames(Table_3) <- c("Line", "n", "Mean", "Standard Deviation", "IQR", "Minimum", "Maximum", "Range")
Table_3
Table_3$Line<-as.character(Table_3$Line)
Table_3<-rbind( 
  c("","","d13Cgrain (‰)","","","","",""),
  names(Table_3),
  Table_3)
Table_3
write.table(Table_3, file="Table 3.csv", col.names = FALSE, row.names = FALSE, sep=",")
```

Table 4
```{r}
Table_4<-data.frame(
  aggregate(d13Cgrain~Watering_regime,data=Data,FUN=length),
  aggregate(d13Cgrain~Watering_regime,data=Data,FUN=mean),
  aggregate(d13Cgrain~Watering_regime,data=Data,FUN=sd),
  aggregate(d13Cgrain~Watering_regime,data=Data,FUN=IQR),
  aggregate(d13Cgrain~Watering_regime,data=Data,FUN=min),
  aggregate(d13Cgrain~Watering_regime,data=Data,FUN=max),
  aggregate(d13Cgrain~Watering_regime,data=Data,FUN=function(x){abs(min(x)-max(x))}))
Table_4 <- Table_4[,c(1,2,4,6,8,10,12, 14)]
colnames(Table_4) <- c("Watering Regime", "n", "Mean", "Standard Deviation", "IQR", "Minimum", "Maximum", "Range")
Table_4
Table_4$'Watering Regime'<-as.character(Table_4$'Watering Regime')
Table_4<-rbind( 
  c("","","d13Cgrain (‰)","","","","",""),
  names(Table_4),
  Table_4)
Table_4
write.table(Table_4, file="Table 4.csv", col.names = FALSE, row.names = FALSE, sep=",")
```

Table 5
```{r}
Table_5<-data.frame(
  aggregate(d15Ngrain~Plant,data=Data,FUN=length),
  aggregate(d15Ngrain~Plant,data=Data,FUN=mean),
  aggregate(d15Ngrain~Plant,data=Data,FUN=sd),
  aggregate(d15Ngrain~Plant,data=Data,FUN=IQR),
  aggregate(d15Ngrain~Plant,data=Data,FUN=min),
  aggregate(d15Ngrain~Plant,data=Data,FUN=max),
  aggregate(d15Ngrain~Plant,data=Data,FUN=function(x){abs(min(x)-max(x))}))
Table_5 <- Table_5[,c(1,2,4,6,8,10,12,14)]
colnames(Table_5) <- c("Line", "n", "Mean", "Standard Deviation", "IQR", "Minimum", "Maximum", "Range")
Table_5
Table_5$Line<-as.character(Table_5$Line)
Table_5<-rbind( 
  c("","","d15Ngrain (‰)","","","","",""),
  names(Table_5),
  Table_5)
Table_5
write.table(Table_5, file="Table 5.csv", col.names = FALSE, row.names = FALSE, sep=",")
```

Table 6
```{r}
Table_6<-data.frame(
  aggregate(d15Ngrain~Watering_regime,data=Data,FUN=length),
  aggregate(d15Ngrain~Watering_regime,data=Data,FUN=mean),
  aggregate(d15Ngrain~Watering_regime,data=Data,FUN=sd),
  aggregate(d15Ngrain~Watering_regime,data=Data,FUN=IQR),
  aggregate(d15Ngrain~Watering_regime,data=Data,FUN=min),
  aggregate(d15Ngrain~Watering_regime,data=Data,FUN=max),
  aggregate(d15Ngrain~Watering_regime,data=Data,FUN=function(x){abs(min(x)-max(x))}))
Table_6 <- Table_6[,c(1,2,4,6,8,10,12,14)]
colnames(Table_6) <- c("Watering Regime", "n", "Mean", "Standard Deviation", "IQR","Minimum", "Maximum", "Range")
Table_6
Table_6$'Watering Regime'<-as.character(Table_6$'Watering Regime')
Table_6<-rbind( 
  c("","","d15Ngrain (‰)","","","","",""),
  names(Table_6),
  Table_6)
Table_6
write.table(Table_6, file="Table 6.csv", col.names = FALSE, row.names = FALSE, sep=",", quote=2)
```

# FIGURES

Figure 1a
```{r}

Fig1a<- 
  ggplot(Data, aes(x=Plant, y=d13Cleaf)) + 
  geom_boxplot() + 
  geom_dotplot(binaxis='y', stackdir='center', dotsize=0.5) +
  theme_bw() +
  theme(legend.position = "bottom") +
  theme(legend.title=element_blank()) +
  theme(axis.title.x = element_blank()) +
  scale_y_continuous(name=expression(delta^13*C["leaf"]*" "("\u2030"))) +
  theme(axis.text.x = element_text(angle=90)) 
Fig1a

cairo_ps("Figure 1a.eps", family="DejaVu Sans", height=5, width=6)
Fig1a
dev.off()
```

Figure 1b
```{r}
Fig1b<- 
  ggplot(Data, aes(x=Plant, y=d13Cgrain)) + 
  geom_boxplot() + 
  geom_dotplot(binaxis='y', stackdir='center', dotsize=0.5) +
  theme_bw() +
  theme(legend.position = "bottom") +
  theme(legend.title=element_blank()) +
  theme(axis.title.x = element_blank()) +
  scale_y_continuous(name=expression(delta^13*C["grain"]*" "("\u2030"))) +
  theme(axis.text.x = element_text(angle=90)) +
  scale_x_discrete(name="Accession", labels=c("Control SIT0555 (n=6)", "Control SIT0560 (n=6)", "SIT0038 (n=3)", "SITO040 (n=0)", "SIT0108 (n=4)", "SIT0150 (n=2)", "SIT0164 (n=3)", "SIT0248 (n=3)", "SIT0555 (n=4)", "SIT0560 (n=4)", "SIT0574 (n=4)", "SIT0586 (n=2)", "SIT0603 (n=4)", "SIT0616 (n=4)"))
Fig1b

cairo_ps("Figure 1b.eps", family="DejaVu Sans", height=5, width=6)
Fig1b
dev.off()
```

Figure 1c
```{r}
Fig1c<-
  ggplot(Data, aes(x=Plant, y=d15Ngrain)) + 
  geom_boxplot() + 
  geom_dotplot(binaxis='y', stackdir='center', dotsize=0.5) +
  theme_bw() +
  theme(legend.position = "bottom") +
  theme(legend.title=element_blank()) +
  theme(axis.title.x = element_blank()) +
  scale_y_continuous(name=expression(delta^15*N["grain"]*" "("\u2030"))) +
  theme(axis.text.x = element_text(angle=90)) +
  scale_x_discrete(name="Accession", labels=c("Control SIT0555 (n=6)", "Control SIT0560 (n=6)", "SIT0038 (n=3)", "SITO040 (n=0)", "SIT0108 (n=4)", "SIT0150 (n=2)", "SIT0164 (n=3)", "SIT0248 (n=3)", "SIT0555 (n=4)", "SIT0560 (n=4)", "SIT0574 (n=4)", "SIT0586 (n=2)", "SIT0603 (n=4)", "SIT0616 (n=4)"))
Fig1c

cairo_ps("Figure 1c.eps", family="DejaVu Sans", height=5, width=6)
Fig1c
dev.off()
```

Figure 2a
```{r}
Fig2a <-
  ggplot(Lines, aes(x=Watering_regime, y=d13Cleaf)) + 
  geom_boxplot() + 
  geom_dotplot(binaxis='y', stackdir='center', dotsize=0.5) +
  theme_bw() +
  theme(legend.position = "bottom") +
  theme(legend.title=element_blank()) +
  scale_y_continuous(name=expression(delta^13*C["leaf"]*" "("\u2030"))) +
  scale_x_discrete(name="Watering Regime (mL)", labels=c("50 (n=12)", "100 (n=12)", "130 (n=12)", "300 (n=12)"))
Fig2a

cairo_ps("Figure 2a.eps", family="DejaVu Sans", height=5, width=6)
Fig2a
dev.off()
```

Figure 2b
```{r}
Fig2b <-
  ggplot(Lines, aes(x=Watering_regime, y=d13Cgrain)) + 
  geom_boxplot() + 
  geom_dotplot(binaxis='y', stackdir='center', dotsize=0.5) +
  theme_bw() +
  theme(legend.position = "bottom") +
  theme(legend.title=element_blank()) +
  scale_y_continuous(name=expression(delta^13*C["grain"]*" "("\u2030"))) +
  scale_x_discrete(name="Watering Regime (mL)", labels=c("50 (n=7)", "100 (n=11)", "130 (n=11)", "300 (n=8)"))
Fig2b

cairo_ps("Figure 2b.eps", family="DejaVu Sans", height=5, width=6)
Fig2b
dev.off()
```

Figure 2c
```{r}
Fig2c <-
  ggplot(na.omit(Data), aes(x=Watering_regime, y=d15Ngrain)) + 
  geom_boxplot() + 
  geom_dotplot(binaxis='y', stackdir='center', dotsize=0.5) +
  theme_bw() +
  theme(legend.position = "bottom") +
  theme(legend.title=element_blank()) +
  scale_y_continuous(name=expression(delta^15*N["grain"]*" "("\u2030"))) +
  scale_x_discrete(name="Watering Regime (mL)", labels=c("50 (n=7)", "100 (n=11)", "130 (n=11)", "300 (n=8)"))

cairo_ps("Figure 2c.eps", family="DejaVu Sans", height=5, width=6)
Fig2c
dev.off()
```

Figure 3a
```{r}
Fig3a <-
  ggplot(Lines, aes(x=Water_ml, y=d13Cleaf)) + 
  geom_point() + 
  theme_bw() +
  theme(legend.position = "bottom") +
  theme(legend.title=element_blank()) + 
  scale_y_continuous(name=expression(delta^13*C["leaf"]*" "("\u2030"))) +
  scale_x_continuous(name="Watering Regime (mL)") +
  facet_wrap(~Plant)
Fig3a

cairo_ps("Figure 3a.eps", family="DejaVu Sans", height=5, width=6)
Fig3a
dev.off()
```

Figure 3b
```{r}
Fig3b<-
  ggplot(na.omit(Data), aes(x=Water_ml, y=d13Cgrain)) + 
  geom_point() + 
  theme_bw() +
  theme(legend.position = "bottom") +
  theme(legend.title=element_blank()) + 
  scale_y_continuous(name=expression(delta^13*C["grain"]*" "("\u2030"))) +
  scale_x_continuous(name="Watering Regime (mL)") +
  facet_wrap(~Plant)
Fig3b

cairo_ps("Figure 3b.eps", family="DejaVu Sans", height=5, width=6)
Fig3b
dev.off()
```

Figure 3c
```{r}
Fig3c<-
  ggplot(na.omit(Data), aes(x=Water_ml, y=d15Ngrain)) + 
  geom_point() + 
  theme_bw() +
  theme(legend.position = "bottom") +
  theme(legend.title=element_blank()) + 
  scale_y_continuous(name=expression(delta^15*N["grain"]*" "("\u2030"))) +
  scale_x_continuous(name="Watering Regime (mL)") +
  facet_wrap(~Plant)
Fig3c

cairo_ps("Figure 3c.eps", family="DejaVu Sans", height=5, width=6)
Fig3c
dev.off()
```

# STATISTICS

Statistical Analysis - d13C leaf
```{r}
#Normality tests
#Histograms
ggplot(na.omit(Data), aes(x=d13Cleaf)) +
  geom_histogram(binwidth=0.1) +
  facet_grid(Watering_regime~.)
#Shapiro Wilks test
shapiro.test(subset(Data, Watering_regime %in% c("A"))$d13Cleaf)
shapiro.test(subset(Data, Watering_regime %in% c("B"))$d13Cleaf)
shapiro.test(subset(Data, Watering_regime %in% c("C"))$d13Cleaf)
shapiro.test(subset(Data, Watering_regime %in% c("D"))$d13Cleaf)

#=> regime D not normal => use non-parametric

#Testing difeferences between watering regimes
#Friedmans test d13Cleaf and watering regime
friedman.test(d13Cleaf~Watering_regime|Plant, data=Data)
#Post-hoc tests
posthoc.friedman.nemenyi.test(d13Cleaf~Watering_regime|Plant, data=Data)

#Test for correlation between d13Cleaf and water
#Spearmans Rho d13Cleaf and ml
cor.test( ~ d13Cleaf + Water_ml,
          data=Data,
          method = "spearman",
          continuity = FALSE,
          conf.level = 0.95)

```

Statistical Analysis - d13C grain
```{r}
#Normality tests
#Histograms
ggplot(na.omit(Grain), aes(x=d13Cgrain)) +
  geom_histogram(binwidth=0.1) +
  facet_grid(Watering_regime~.)
#Shapiro Wilks test
shapiro.test(subset(Grain, Watering_regime %in% c("A"))$d13Cgrain)
shapiro.test(subset(Grain, Watering_regime %in% c("B"))$d13Cgrain)
shapiro.test(subset(Grain, Watering_regime %in% c("C"))$d13Cgrain)
shapiro.test(subset(Grain, Watering_regime %in% c("D"))$d13Cgrain)
#=> all normal

#Sphericity test
smatrix <-with(Grain, cbind(d13Cgrain[Watering_regime=="A"], d13Cgrain[Watering_regime=="B"], d13Cgrain[Watering_regime=="C"], d13Cgrain[Watering_regime=="D"]))
model<-lm(smatrix~1)
design<-factor(c("A", "B", "C", "D"))
options(contrasts=c("contr.sum", "contr.poly"))
results<-Anova(model, idata=data.frame(design), idesign=~design, type="III")
summary(results, multivariate=F)
#=> condition of sphericity met => use parametric test

#Repeated measures ANOVA d13Cgrain and watering regime
summary(aov(d13Cgrain ~ Watering_regime + Error(Plant), data=Grain))
#Post-hoc tests
pairwise.t.test(Grain$d13Cgrain, Grain$Watering_regime, p.adjust="bonferroni")

#Test for correlation between d13Cgrain and water
#Spearmans Rho d13Cgrain and ml
cor.test( ~ d13Cgrain + Water_ml,
          data=Grain,
          method = "spearman",
          continuity = FALSE,
          conf.level = 0.95)
```

Statistical Analysis - comparing leaf and grain d13C
```{r}
#Normality tests
#Histograms
ggplot(na.omit(Lines), aes(x=d13Cgrain)) +
  geom_histogram(binwidth=0.3) 
ggplot(na.omit(Lines), aes(x=d13Cleaf)) +
  geom_histogram(binwidth=0.3) 

#Shapiro wilks test
shapiro.test(Lines$d13Cleaf)
shapiro.test(Lines$d13Cgrain)

#Equality of variance
var.test(Lines$d13Cleaf, Lines$d13Cgrain)

#=> normal and equal variance => parametric test
#T test
t.test(Lines$d13Cleaf, Lines$d13Cgrain, var.equal=TRUE)
```

Statistical Analysis - d15N grain
```{r}
#Normality tests 
ggplot(na.omit(Grain), aes(x=d15Ngrain)) +
  geom_histogram(binwidth=0.2) +
  facet_grid(Watering_regime~.)

shapiro.test(subset(Grain, Watering_regime %in% c("A"))$d15Ngrain)
shapiro.test(subset(Grain, Watering_regime %in% c("B"))$d15Ngrain)
shapiro.test(subset(Grain, Watering_regime %in% c("C"))$d15Ngrain)
shapiro.test(subset(Grain, Watering_regime %in% c("D"))$d15Ngrain)

#=> all normal

#Sphericity test
Nmatrix <-with(Grain, cbind(d15Ngrain[Watering_regime=="A"], d15Ngrain[Watering_regime=="B"], d15Ngrain[Watering_regime=="C"], d15Ngrain[Watering_regime=="D"]))
model<-lm(Nmatrix~1)
design<-factor(c("A", "B", "C", "D"))
options(contrasts=c("contr.sum", "contr.poly"))
results<-Anova(model, idata=data.frame(design), idesign=~design, type="III")
summary(results, multivariate=F)
#=> condition of sphericity met => use parametric test

#Testing differences between watering regimes
#Repeated measures ANOVA d15Ngrain and watering regime
summary(aov(d15Ngrain ~ Watering_regime + Error(Plant), data=Grain))
pairwise.t.test(Grain$d15Ngrain, Grain$Watering_regime, p.adjust="bonferroni")

#Test for correlation between d15Ngrain and water
#Spearmans Rho d15Ngrain and ml
cor.test( ~ d15Ngrain + Water_ml,
          data=Grain,
          method = "spearman",
          continuity = FALSE,
          conf.level = 0.95)
```
